# Supplementary material for: Binding of SU(VAR)3-9 Partially Depends on SETDB1 in the Chromosomes of Drosophila melanogaster
Source: Cells. 2019 Sep 5;8(9):1030. doi: 10.3390/cells8091030 (PMC6769583; doi:10.3390/cells8091030)
Supplement: Supplementary file 1 [file cells-08-01030-s001.zip]

Archive with 21 entries (20 files):
- cells-562780-supplementary/
- cells-562780-supplementary/cells-562780_Fig_S1_chr2l.eps
- cells-562780-supplementary/cells-562780_Fig_S1_chr2l.jpg
- cells-562780-supplementary/cells-562780_Fig_S1_chr2r.eps
- cells-562780-supplementary/cells-562780_Fig_S1_chr2r.jpg
- cells-562780-supplementary/cells-562780_Fig_S1_chr3l.eps
- cells-562780-supplementary/cells-562780_Fig_S1_chr3l.jpg
- cells-562780-supplementary/cells-562780_Fig_S1_chr3r.eps
- cells-562780-supplementary/cells-562780_Fig_S1_chr3r.jpg
- cells-562780-supplementary/cells-562780_Fig_S1_chr4.eps
- cells-562780-supplementary/cells-562780_Fig_S1_chr4.jpg
- cells-562780-supplementary/cells-562780_Fig_S1_chrX.eps
- cells-562780-supplementary/cells-562780_Fig_S1_chrX.jpg
- cells-562780-supplementary/cells-562780_Fig_S2.eps
- cells-562780-supplementary/cells-562780_Fig_S2.jpg
- cells-562780-supplementary/cells-562780_Fig_S3.eps
- cells-562780-supplementary/cells-562780_Fig_S3.jpg
- cells-562780-supplementary/cells-562780_Fig_S4.eps
- cells-562780-supplementary/cells-562780_Fig_S4.jpg
- cells-562780-supplementary/cells-562780_Supplementary_material.pdf
- cells-562780-supplementary/cells_562780_Tables_S1-S3.xlsx
