# Supplementary material for: Binding of SU(VAR)3-9 Partially Depends on SETDB1 in the Chromosomes of Drosophila melanogaster
Source: Cells. 2019 Sep 5;8(9):1030. doi: 10.3390/cells8091030 (PMC6769583; doi:10.3390/cells8091030)
Supplement: Supplementary file 1 [file cells-08-01030-s001.zip › cells-562780-supplementary/cells_562780_Tables_S1-S3.xlsx]

## Sheet: S1 - correlations
Table S1. Correlation ( R ) between technical replicates (1, 2 and 3) and biological samples
		Su(var)3-9 SG wt 1	Su(var)3-9 SG wt 2	Dam SG wt 1	Dam SG wt 2	Su(var)3-9 SG egg 1	Su(var)3-9 SG egg 2	Su(var)3-9 SG egg 3	Dam SG egg 1	Dam SG egg 2	Dam SG egg 3	Su(var)3-9 NC wt 1	Su(var)3-9 NC wt 2	Dam NC wt 1	Dam NC wt 2	Su(var)3-9 OV wt 1	Su(var)3-9 OV wt 2	Dam OV wt 1	Dam OV wt 2	Su(var)3-9 OV egg 1	Su(var)3-9 OV egg 2	Dam OV egg 1	Dam OV egg 2
	Su(var)3-9 SG wt 1	1	0.981	0.084	0.08	0.159	0.152	0.147	-0.007	-0.001	-0.004	0.106	0.123	-0.001	-0.004	0.072	0.053	-0.002	0.001	0.061	0.068	0.026	0.016
	Su(var)3-9 SG wt 2	0.981	1	0.087	0.084	0.205	0.196	0.19	-0.005	0.001	-0.002	0.127	0.147	0	-0.003	0.09	0.07	0	0.005	0.077	0.085	0.035	0.025
	Dam SG wt 1	0.084	0.087	1	0.973	0.005	0.002	0.002	0.269	0.29	0.279	0.048	0.052	0.154	0.155	0.033	0.03	0.086	0.077	0.009	0.007	0.08	0.054
	Dam SG wt 2	0.08	0.084	0.973	1	0.003	0.001	0.001	0.3	0.314	0.311	0.048	0.053	0.173	0.173	0.028	0.025	0.091	0.084	0.01	0.007	0.072	0.051
	Su(var)3-9 SG egg 1	0.159	0.205	0.005	0.003	1	0.971	0.973	0.046	0.083	0.047	0.444	0.457	-0.006	-0.016	0.587	0.555	0.094	0.085	0.406	0.456	0.368	0.318
	Su(var)3-9 SG egg 2	0.152	0.196	0.002	0.001	0.971	1	0.965	0.043	0.08	0.045	0.425	0.437	-0.008	-0.017	0.576	0.544	0.093	0.087	0.397	0.447	0.367	0.319
	Su(var)3-9 SG egg 3	0.147	0.19	0.002	0.001	0.973	0.965	1	0.042	0.078	0.044	0.44	0.454	-0.006	-0.015	0.592	0.555	0.093	0.085	0.414	0.468	0.361	0.313
	Dam SG egg 1	-0.007	-0.005	0.269	0.3	0.046	0.043	0.042	1	0.967	0.966	0.109	0.11	0.274	0.255	0.134	0.133	0.322	0.426	0.036	0.041	0.338	0.329
	Dam SG egg 2	-0.001	0.001	0.29	0.314	0.083	0.08	0.078	0.967	1	0.964	0.17	0.172	0.307	0.292	0.193	0.185	0.361	0.447	0.063	0.071	0.39	0.363
	Dam SG egg 3	-0.004	-0.002	0.279	0.311	0.047	0.045	0.044	0.966	0.964	1	0.119	0.123	0.322	0.303	0.126	0.123	0.329	0.442	0.039	0.043	0.326	0.321
	Su(var)3-9 NC wt 1	0.106	0.127	0.048	0.048	0.444	0.425	0.44	0.109	0.17	0.119	1	0.957	0.219	0.222	0.821	0.76	0.273	0.139	0.69	0.701	0.498	0.386
	Su(var)3-9 NC wt 2	0.123	0.147	0.052	0.053	0.457	0.437	0.454	0.11	0.172	0.123	0.957	1	0.266	0.273	0.792	0.722	0.283	0.142	0.621	0.642	0.484	0.368
	Dam NC wt 1	-0.001	0	0.154	0.173	-0.006	-0.008	-0.006	0.274	0.307	0.322	0.219	0.266	1	0.983	0.06	0.039	0.433	0.5	0.076	0.071	0.186	0.159
	Dam NC wt 2	-0.004	-0.003	0.155	0.173	-0.016	-0.017	-0.015	0.255	0.292	0.303	0.222	0.273	0.983	1	0.054	0.032	0.425	0.474	0.073	0.068	0.176	0.148
	Su(var)3-9 OV wt 1	0.072	0.09	0.033	0.028	0.587	0.576	0.592	0.134	0.193	0.126	0.821	0.792	0.06	0.054	1	0.963	0.217	0.155	0.664	0.709	0.67	0.54
	Su(var)3-9 OV wt 2	0.053	0.07	0.03	0.025	0.555	0.544	0.555	0.133	0.185	0.123	0.76	0.722	0.039	0.032	0.963	1	0.219	0.168	0.654	0.685	0.688	0.581
	Dam OV wt 1	-0.002	0	0.086	0.091	0.094	0.093	0.093	0.322	0.361	0.329	0.273	0.283	0.433	0.425	0.217	0.219	1	0.688	0.16	0.154	0.495	0.487
	Dam OV wt 2	0.001	0.005	0.077	0.084	0.085	0.087	0.085	0.426	0.447	0.442	0.139	0.142	0.5	0.474	0.155	0.168	0.688	1	0.106	0.106	0.527	0.578
	Su(var)3-9 OV egg 1	0.061	0.077	0.009	0.01	0.406	0.397	0.414	0.036	0.063	0.039	0.69	0.621	0.076	0.073	0.664	0.654	0.16	0.106	1	0.968	0.309	0.299
	Su(var)3-9 OV egg 2	0.068	0.085	0.007	0.007	0.456	0.447	0.468	0.041	0.071	0.043	0.701	0.642	0.071	0.068	0.709	0.685	0.154	0.106	0.968	1	0.335	0.31
	Dam OV egg 1	0.026	0.035	0.08	0.072	0.368	0.367	0.361	0.338	0.39	0.326	0.498	0.484	0.186	0.176	0.67	0.688	0.495	0.527	0.309	0.335	1	0.911
	Dam OV egg 2	0.016	0.025	0.054	0.051	0.318	0.319	0.313	0.329	0.363	0.321	0.386	0.368	0.159	0.148	0.54	0.581	0.487	0.578	0.299	0.31	0.911	1

## Sheet: S2 - SU(VAR)3-9 targets
Table S2. SU(VAR)3-9-bound genes	SG wt	SG egg	OV wt	OV egg	NC
	CG2657	CG31773	CG3248	CG31773	CG4260
	CG13948	CG16858	CG9493	CG5526	CG43348
	CG3544	CG42768	CG11326	CG33120	CG3047
	CG4415	CG13990	CG11199	CG40006	CG34366
	CG4426	CG43756	CG31628	CG18028	CG33302
	CG5481	CG9280	CG18241	CG18140	CG13138
	CG11723	CG13124	CG33302	CG45781	CG5034
	CG3139	CG31721	CG6724	CG40498	CG6713
	CG9641	CG8930	CG9933	CG12559	CG33114
	CG44002	CG42389	CG7885	CG41265	CG10383
	CG31773	CG31815	CG10383	CG41520	CG31753
	CG8871	CG17927	CG31792	CG17684	CG33120
	CG34124	CG13279	CG10493	CG40263	CG13970
	CG42768	CG31752	CG13970	CG41378	CG10651
	CG13990	CG33120	CG10651	CG15848	CG1428
	CG18304	CG10631	CG3635	CG42596	CG3635
	CG4496	CG10723	CG17018	CG42595	CG42352
	CG15818	CG13970	CG40006	CG40080	CG17018
	CG7851	CG9252	CG18028	CG40129	CG40006
	CG13091	CG33834	CG18140	CG40293	CG18028
	CG9280	CG12548	CG45781	CG17704	CG18140
	CG31886	CG6691	CG12559	CG17082	CG45781
	CG18661	CG3635	CG41265	CG17528	CG40498
	CG3766	CG42352	CG41520	CG44102	CG12559
	CG3769	CG3278	CG17684	CG3107	CG41265
	CG34182	CG17018	CG41378	CG3136	CG40196
	CG33300	CG17490	CG15848	CG33554	CG41520
	CG13124	CG17494	CG42596	CG10392	CG17684
	CG42367	CG40006	CG42595	CG42345	CG41378
	CG31876	CG18028	CG40080	CG30440	CG15848
	CG31755	CG17678	CG40129	CG12900	CG42596
	CG4897	CG18140	CG40293	CG30022	CG42595
	CG5731	CG40041	CG17883	CG44162	CG40080
	CG4912	CG40042	CG17704	CG1915	CG40129
	CG31720	CG40498	CG17082	CG10969	CG40293
	CG5671	CG12559	CG17528	CG3897	CG17883
	CG5655	CG41265	CG44102	CG9449	CG17704
	CG5603	CG40196	CG33492	CG17947	CG17082
	CG13138	CG17691	CG3107	CG40300	CG44102
	CG5390	CG41520	CG3136	CG17698	CG33492
	CG5387	CG17684	CG33554	CG40050	CG3136
	CG4995	CG40263	CG10392	CG45782	CG33554
	CG5375	CG41378	CG42345	CG17374	CG10392
	CG5029	CG15848	CG30440	CG40178	CG42345
	CG5022	CG42596	CG30438	CG17436	CG30440
	CG34367	CG42595	CG11665	CG17023	CG12408
	CG13139	CG40080	CG12110	CG17514	CG30438
	CG33304	CG17665	CG8008	CG45784	CG11665
	CG5363	CG40129	CG1944	CG45783	CG12110
	CG5108	CG40293	CG13955	CG40411	CG9397
	CG31718	CG17484	CG18211	CG41099	CG1850
	CG5354	CG17704	CG30022	CG14709	CG8197
	CG5337	CG17082	CG8964	CG8138	CG30345
	CG31721	CG17528	CG8422	CG34403	CG8008
	CG12253	CG44102	CG12857	CG34417	CG8046
	CG4977	CG33492	CG10249	CG42667	CG10843
	CG6167	CG2981	CG44162	CG2750	CG30022
	CG5781	CG3107	CG6953	CG43921	CG8964
	CG4249	CG2944	CG4827	CG10993	CG13168
	CG31817	CG3136	CG6477	CG1517	CG10245
	CG5996	CG33554	CG10924	CG43737	CG10248
	CG17332	CG2682	CG15117	CG32580	CG44162
	CG17927	CG10392	CG9696	CG4301	CG33136
	CG13279	CG10396	CG30263	CG8945	CG43149
	CG12750	CG10417	CG4752	CG12348	CG5687
	CG10302	CG42345	CG44247	CG15373	CG1915
	CG15161	CG30440	CG6821	CG7884	CG5712
	CG33120	CG12408	CG9102	CG14196	CG2075
	CG10723	CG30438	CG12021	CG17063	CG1232
	CG13970	CG17510	CG1915	CG1631	CG11357
	CG10651	CG17508	CG1232	CG40813	CG32239
	CG9252	CG11665	CG1273	CG41562	CG13708
	CG1506	CG8245	CG7499		CG13704
	CG31619	CG11066	CG33993		CG14821
	CG11628	CG17337	CG32381		CG43119
	CG1428	CG43366	CG8598		CG43078
	CG31693	CG12110	CG43119		CG5280
	CG31601	CG11198	CG5280		CG6938
	CG6691	CG10844	CG14149		CG32106
	CG31703	CG13739	CG34012		CG33957
	CG10834	CG11895	CG7638		CG7463
	CG6675	CG30022	CG13457		CG7204
	CG42748	CG8566	CG9674		CG43079
	CG3635	CG12781	CG9668		CG12414
	CG42352	CG45019	CG13029		CG43968
	CG3278	CG3328	CG7762		CG40470
	CG17018	CG32333	CG17736		CG40452
	CG17490	CG1915	CG32220		CG40050
	CG17494	CG11513	CG7204		CG40049
	CG40006	CG10308	CG7369		CG45782
	CG18028	CG1232	CG12414		CG17374
	CG18140	CG4835	CG40470		CG41284
	CG17540	CG10125	CG40452		CG17023
	CG40042	CG10064	CG40050		CG17514
	CG12559	CG8492	CG45782		CG45784
	CG41265	CG43119	CG17374		CG45783
	CG40196	CG4821	CG17436		CG41624
	CG17691	CG10537	CG17514		CG40411
	CG17684	CG17826	CG45784		CG42402
	CG40263	CG10969	CG45783		CG14636
	CG41378	CG7002	CG40411		CG31519
	CG15848	CG42230	CG12582		CG1092
	CG42595	CG32176	CG14636		CG9766
	CG40080	CG5847	CG9780		CG31528
	CG17665	CG7437	CG44098		CG44098
	CG40129	CG43079	CG2091		CG42612
	CG40293	CG33217	CG10059		CG2091
	CG17484	CG34031	CG43290		CG33323
	CG17486	CG12414	CG4089		CG34384
	CG17883	CG17947	CG3281		CG17816
	CG17704	CG40300	CG10005		CG4115
	CG17082	CG40298	CG4860		CG5608
	CG12547	CG17698	CG5608		CG31449
	CG17528	CG43968	CG31449		CG3610
	CG33492	CG40470	CG6171		CG6687
	CG3107	CG40045	CG5478		CG43664
	CG2944	CG40452	CG15503		CG17604
	CG3136	CG40050	CG10252		CG14886
	CG33554	CG40049	CG5768		CG5629
	CG2682	CG17594	CG1395		CG17299
	CG10392	CG40472	CG2304		CG5810
	CG10396	CG45782	CG42233		CG42390
	CG10417	CG17374	CG17245		CG17083
	CG42345	CG40178	CG32000		CG6454
	CG30440	CG40160	CG1981		CG13648
	CG12408	CG41284	CG1909		CG10618
	CG30438	CG17436	CG1922		CG11880
	CG17510	CG17023	CG32019		CG15522
	CG17508	CG17514	CG11148		CG15523
	CG11665	CG45784	CG11093		CG15553
	CG1344	CG45783	CG17471		CG42233
	CG8245	CG40411	CG33653		CG45760
	CG1298	CG40410	CG17636		CG17245
	CG11066	CG41128	CG2982		CG1651
	CG17337	CG41099	CG3712		CG32000
	CG8376	CG42402	CG3024		CG31997
	CG43366	CG40198	CG6789		CG2316
	CG11680	CG12581	CG42264		CG1710
	CG1765	CG44193	CG34417		CG2052
	CG12110	CG1034	CG42667		CG2041
	CG17800	CG43161	CG32686		CG1981
	CG1621	CG14709	CG2898		CG1909
	CG1358	CG8138	CG32681		CG1922
	CG30383	CG33547	CG32683		CG32019
	CG8791	CG31220	CG17762		CG11148
	CG2916	CG31439	CG7107		CG2999
	CG13742	CG14508	CG11111		CG11093
	CG13741	CG12048	CG33174		CG17461
	CG10843	CG7577	CG32592		CG33521
	CG13739	CG18110	CG16952		CG17471
	CG42600	CG18111	CG9056		CG33653
	CG18446	CG18287	CG7178		CG17636
	CG12133	CG45760	CG33931		CG7727
	CG4001	CG17245	CG32521		CG6172
	CG33135	CG2125	CG1494		CG3857
	CG11895	CG1651	CG40813		CG2715
	CG9084	CG32000	CG41562		CG2759
	CG30022	CG2316	CG12473		CG12692
	CG33472	CG31998			CG3556
	CG8271	CG1587			CG6789
	CG8881	CG31999			CG34417
	CG8856	CG2381			CG14439
	CG8592	CG42314			CG42667
	CG12374	CG1710			CG32702
	CG4630	CG2052			CG1986
	CG6692	CG2041			CG32686
	CG10151	CG1495			CG2898
	CG10197	CG2009			CG32681
	CG8079	CG11533			CG11556
	CG8094	CG1981			CG1725
	CG30091	CG1507			CG1554
	CG15707	CG1862			CG43368
	CG4945	CG1909			CG1500
	CG10764	CG1922			CG2750
	CG34192	CG1511			CG43921
	CG43323	CG1901			CG2555
	CG4984	CG1732			CG11085
	CG5493	CG9935			CG42237
	CG8201	CG31992			CG4318
	CG13423	CG1783			CG10617
	CG8994	CG11360			CG10993
	CG3221	CG32019			CG33174
	CG9856	CG1793			CG32599
	CG15676	CG11231			CG10952
	CG30403	CG11153			CG32592
	CG5819	CG11148			CG6324
	CG12781	CG2999			CG8565
	CG42640	CG10811			CG16952
	CG5372	CG11144			CG9056
	CG45019	CG32016			CG32580
	CG9850	CG11093			CG4301
	CG30170	CG11081			CG9907
	CG3006	CG18069			CG12348
	CG3988	CG32018			CG7135
	CG3182	CG11064			CG7178
	CG13568	CG11059			CG6123
	CG13563	CG11155			CG14193
	CG42309	CG32017			CG32538
	CG16786	CG17461			CG14205
	CG3328	CG17743			CG14208
	CG3363	CG33521			CG12531
	CG13577	CG17471			CG32521
	CG30424	CG43369			CG40813
	CG6821	CG33653			CG41562
	CG12313	CG17131			CG12446
	CG17046	CG43867			CG42346
	CG3217	CG33950			CG40486
	CG12191	CG15570			CG12473
	CG32333	CG3620			CG12500
	CG1915	CG44835			CG12061
	CG45186	CG6789			CG17167
	CG11513	CG15465
	CG10308	CG5062
	CG1130	CG42749
	CG1232	CG3323
	CG7447	CG17764
	CG4835	CG4198
	CG11280	CG15930
	CG10236	CG10706
	CG10125	CG12239
	CG10064	CG15899
	CG8620	CG34417
	CG8492	CG14439
	CG32368	CG32732
	CG43119	CG15478
	CG7919	CG42667
	CG7476	CG34449
	CG43078	CG42611
	CG4432	CG32702
	CG33926	CG43374
	CG6761	CG17841
	CG6418	CG32686
	CG33490	CG2898
	CG33489	CG32681
	CG17146	CG1545
	CG10969	CG1500
	CG11263	CG32656
	CG17672	CG2750
	CG14109	CG2577
	CG42230	CG43921
	CG6215	CG17762
	CG4118	CG42276
	CG9668	CG34324
	CG42679	CG44328
	CG13733	CG33174
	CG13732	CG45477
	CG6333	CG11584
	CG43085	CG1517
	CG42816	CG32602
	CG5567	CG10521
	CG34002	CG10952
	CG6885	CG32592
	CG6865	CG5627
	CG9295	CG43737
	CG42584	CG6324
	CG7433	CG8565
	CG5847	CG8909
	CG5195	CG4301
	CG18281	CG9907
	CG4786	CG9906
	CG42341	CG8945
	CG33214	CG4955
	CG7634	CG6847
	CG7383	CG12348
	CG7485	CG6867
	CG11489	CG15373
	CG32452	CG7092
	CG14451	CG7128
	CG11254	CG7135
	CG32459	CG7178
	CG43079	CG14196
	CG17520	CG32538
	CG12414	CG12531
	CG17947	CG11942
	CG40300	CG17063
	CG17698	CG1631
	CG43968	CG1695
	CG40470	CG34120
	CG40452	CG1644
	CG40050	CG14616
	CG40049	CG9559
	CG17594	CG42346
	CG40472	CG34334
	CG40351	CG12473
	CG45782	CG12500
	CG17374	CG2893
	CG40160	CG12061
	CG17436
	CG17023
	CG17514
	CG45784
	CG41624
	CG40411
	CG40410
	CG40451
	CG41099
	CG42402
	CG12449
	CG40198
	CG12581
	CG18090
	CG12582
	CG1090
	CG31528
	CG14651
	CG1058
	CG9765
	CG34277
	CG2666
	CG31551
	CG1208
	CG10280
	CG18048
	CG10296
	CG42564
	CG2336
	CG1034
	CG1082
	CG34384
	CG2678
	CG7963
	CG43140
	CG9475
	CG14709
	CG11466
	CG5657
	CG5245
	CG33747
	CG9925
	CG14357
	CG9913
	CG3817
	CG7026
	CG6687
	CG43664
	CG44044
	CG31190
	CG43102
	CG33547
	CG7694
	CG43726
	CG4362
	CG17299
	CG33336
	CG31280
	CG17083
	CG4434
	CG13617
	CG11120
	CG10422
	CG31439
	CG5646
	CG14508
	CG7896
	CG7908
	CG17957
	CG15530
	CG34300
	CG2217
	CG1569
	CG45760
	CG17245
	CG2125
	CG2168
	CG34403
	CG1651
	CG32000
	CG31997
	CG33978
	CG2316
	CG31998
	CG1587
	CG31999
	CG1629
	CG1674
	CG33481
	CG42316
	CG2380
	CG2381
	CG1836
	CG2177
	CG42314
	CG1710
	CG2052
	CG2041
	CG1495
	CG2009
	CG11533
	CG1449
	CG1981
	CG1507
	CG1970
	CG1862
	CG1909
	CG1922
	CG1511
	CG1901
	CG1732
	CG9935
	CG31992
	CG1783
	CG11360
	CG1838
	CG1464
	CG32019
	CG1793
	CG11153
	CG11152
	CG11148
	CG2999
	CG10811
	CG11144
	CG32016
	CG11093
	CG11186
	CG11081
	CG11077
	CG11076
	CG11154
	CG18069
	CG32018
	CG11064
	CG11062
	CG11049
	CG11059
	CG11155
	CG32017
	CG17461
	CG17743
	CG33521
	CG17471
	CG43369
	CG40478
	CG33653
	CG40494
	CG17131
	CG3038
	CG3757
	CG11382
	CG14770
	CG4376
	CG3191
	CG3091
	CG32797
	CG33950
	CG13762
	CG2680
	CG2681
	CG2707
	CG2759
	CG16781
	CG12692
	CG3620
	CG3556
	CG3568
	CG15471
	CG44835
	CG6789
	CG15465
	CG42749
	CG3323
	CG3315
	CG4198
	CG15930
	CG10706
	CG16756
	CG32763
	CG42492
	CG12239
	CG5937
	CG32754
	CG3861
	CG3429
	CG34417
	CG14442
	CG14439
	CG14438
	CG14431
	CG32732
	CG4590
	CG43770
	CG1677
	CG15478
	CG17256
	CG10946
	CG42593
	CG15330
	CG2212
	CG10763
	CG10761
	CG32717
	CG1387
	CG15350
	CG12743
	CG12065
	CG11294
	CG42667
	CG32702
	CG42395
	CG32694
	CG32679
	CG1628
	CG11556
	CG2145
	CG42249
	CG1725
	CG1554
	CG9355
	CG4139
	CG15224
	CG43154
	CG2467
	CG1803
	CG1488
	CG2750
	CG45603
	CG2577
	CG2559
	CG43921
	CG11085
	CG15728
	CG17762
	CG4004
	CG42276
	CG4404
	CG4349
	CG42237
	CG32645
	CG4318
	CG45017
	CG10617
	CG15749
	CG34324
	CG7107
	CG11158
	CG32625
	CG11129
	CG33174
	CG32626
	CG45477
	CG32616
	CG11584
	CG11585
	CG32599
	CG9400
	CG18657
	CG10521
	CG14408
	CG10952
	CG32592
	CG5627
	CG9095
	CG43737
	CG9114
	CG9123
	CG6324
	CG8097
	CG8509
	CG8565
	CG15916
	CG8909
	CG9126
	CG8924
	CG42252
	CG12697
	CG42766
	CG9170
	CG4301
	CG9907
	CG9906
	CG32572
	CG4805
	CG9089
	CG8945
	CG4955
	CG16700
	CG4991
	CG8936
	CG5004
	CG5010
	CG42854
	CG8316
	CG32557
	CG12348
	CG15373
	CG7135
	CG7178
	CG6361
	CG15046
	CG6470
	CG15882
	CG7537
	CG14193
	CG7990
	CG14196
	CG8028
	CG8051
	CG8062
	CG32538
	CG14200
	CG14219
	CG14205
	CG12238
	CG12531
	CG14234
	CG12700
	CG11941
	CG11942
	CG34358
	CG15450
	CG11227
	CG44426
	CG15446
	CG14584
	CG17450
	CG17686
	CG14615
	CG14620
	CG14616
	CG42346
	CG34334
	CG40486
	CG12473
	CG12500
	CG2893
	CG12061
	CG17167
	CG17162
	CG17170

## Sheet: S3 - p-values
Table S3
a. p-values for the Figures 1a and 6
Binomial test was used for the statistical analysis
		Total number of genes	Expected number of genes	Observed number of genes	p-value
Figure 1	salivary glands eu	216	196	93	6.62672e-68
	salivary glands het	216	8	72	2.41405e-46
	salivary glands chr 4	216	12	51	1.24142e-18
	germline eu	40	34	5	4.88838e-23
	germline het	40	3	35	3.41639e-34
	germline chr 4	40	3	0	0.0289514
Figure 6	common wt egg	85	3	37	1.19402e-28
	lost in egg	85	82	48	1.19402e-28
b. Significance of differences (p-values) for the Figure 1b
Mann-Whitney U-test was used for the statistical analysis
egg mutants. Difference between the groups of genes
	common wt egg	new in egg	all genes
lost in egg	3.08302e-05	8.79518e-17	0
common wt egg		2.27465e-07	4.89862e-08
new in egg			9.28609e-06
Su(var)3-9 mutants. Difference between the groups of genes
	common wt egg	new in egg	all genes
lost in egg	3.51531e-17	0.12061	0
common wt egg		3.16111e-08	0
new in egg			6.06551e-07
egg mutants vs Su(var)3-9 mutants. Difference between mutants within each group of genes
		Su(var)3-9 mutants
		lost in egg	common wt egg	new in egg	all genes
egg mutants	lost in egg	0.0103393
	common wt egg		8.67001e-17
	new in egg			1.88923e-06
	all genes				0
Significant differences (p << 0.001) are highlighted red
